# Supplementary material for: Highly Efficient Phosphazene-Derivative-Based Flame Retardant with Comprehensive and Enhanced Fire Safety and Mechanical Performance for Polycarbonate
Source: Materials (Basel). 2024 Jul 1;17(13):3206. doi: 10.3390/ma17133206 (PMC11242893; doi:10.3390/ma17133206)
Supplement: Supplementary file 1 [file materials-17-03206-s001.zip]

Archive with 1 entries (1 files):
- materials-3049046-supplementary.pdf
